# Supplementary material for: Hidden genetic diversity in snakeskin gourami, Trichopodus pectoralis (Perciformes, Osphronemidae), inferred from the mitochondrial DNA CO1 gene
Source: Mitochondrial DNA B Resour. 2019 Sep 12;4(2):2966–9. doi: 10.1080/23802359.2019.1662741 (PMC7707841; doi:10.1080/23802359.2019.1662741)
Supplement: Supplemental Material [file TMDN_A_1662741_SM3060.zip]

Archive with 1 entries (1 files):
- Min Pau et al supplemental content.docx
